# Supplementary material for: Control of AMPA receptor activity by the extracellular loops of auxiliary proteins
Source: eLife. 2017 Aug 30;6:e28680. doi: 10.7554/eLife.28680 (PMC5599240; doi:10.7554/eLife.28680)
Supplement: Figure 1—source data 1. [file elife-28680-fig1-data1.xlsx]

## Sheet: Sheet1
			Monomer			Dimer			This table shows the raw data of the normalized spot-signal intensities of the different peptides for the two replicate experiments (Experiment 1 and 2). The source, number and sequence of the peptides are shown according to the spot array in Figure 1 (the plot shown is from Experiment 2). The intensities vary between the two experiments. Therefore we used these data to find positive hits, but no…
Peptide from	Position	Sequence	Experiment 1	Experiment 2		Experiment 1	Experiment 2
γ2	1. TDYWLY		0	0		0	0
γ2	2. DYWLYS		0	0		0	0
γ2	3. YWLYSR		184	62.5		93	30.75
γ2	4. WLYSRG		120	43		57.5	15.75
γ2	5. LYSRGV		123.75	50		97	40.75
γ2	6. YSRGVC		33.75	12.5		0	9.25001
γ2	7. SRGVCK		132.75	467		108.75	78.5
γ2	8. RGVCKT		200.25	604		119.25	362
γ2	9. GVCKTK		24.25	0		33	0
γ2	10. VCKTKS		145.75	173.25		53	161
γ2	11. CKTKSV		156	205		29.5	158
γ2	12. KTKSVS		166	20.25		31	57
γ2	13. TKSVSE		0	0		0	0
γ2	14. KSVSEN		0	0		5	0
γ2	15. SVSENE		0	0		0	0
γ2	16. VSENET		0	0		0	0
γ2	17. SENETS		0	0		0	0
γ2	18. ENETSK		0	0		0	0
γ2	19. NETSKK		31	143		252.5	237.5
γ2	20. ETSKKN		0	0		5	0
γ2	21. TSKKNE		0	1.00002		8	18
γ2	22. SKKNEE		0	0		0	0
γ2	23. KKNEEV		0	0		0	0
γ2	24. KNEEVM		0	0		0	0
γ2	25. NEEVMT		0	0		0	0
γ2	26. EEVMTH		0	0		0	0
γ2	27. EVMTHS		0	0		0	0
γ2	28. VMTHSG		0	0		0	0
γ2	29. MTHSGL		0	0		0	0
γ2	30. THSGLW		0	0		0	0
γ2	31. HSGLWR		69.5	0		89	0
γ2	32. SGLWRT		255.5	120.5		144	228.5
γ2	33. GLWRTC		128.5	77		100	91.5
γ2	34. LWRTCC		163.5	350		154.5	342.5
γ2	35. WRTCCL		119.5	45		147.5	13
γ2	36. RTCCLE		0	0		46.5	0
γ2	37. TCCLEG		2.50001	0		75	0
γ2	38. CCLEGN		0	0		61	0
γ2	39. CLEGNF		5.00002	4		73	0
γ2	40. LEGNFK		1	0		0	0
γ2	41. EGNFKG		15	0		34	44
γ2	42. GNFKGL		142	21		167.5	44
γ2	43. NFKGLC		724	723		544	582
γ2	44. FKGLCK		334.5	232.5		261	181
γ2	45. KGLCKQ		86.75	68.75		171.25	153.5
γ2	46. GLCKQI		41	7.25		53.5	6.00002
γ2	47. LCKQID		35.5	3.00002		78.5	11
γ2	48. CKQIDH		0	0		0	0
γ2	49. KQIDHF		0	0		0	0
γ2	50. QIDHFP		0	0		0	0
γ2	51. IDHFPE		0	0		0	0
γ2	52. DHFPED		0	0		0	0
γ2	53. HFPEDA		0	0		0	0
γ2	54. FPEDAD		0	0		0	0
γ2	55. PEDADY		0	0		0	0
γ2	56. EDADYE		0	0		0	0
γ2	57. DADYEA		0	0		0	0
γ2	58. ADYEAD		0	0		0	0
γ2	59. DYEADT		0	0		0	0
γ2	60. YEADTA		0	0		9.49999	0
γ2	61. EADTAE		0	0		0	0
γ2	62. ADTAEY		0	0		0	0
γ2	63. DTAEYF		0	0		0	0
γ2	64. TAEYFL		0	0		0	0
γ2	65. AEYFLR		38	20		98	49.5
No peptide	66. No Peptides		0	1		2	0
No peptide	67. No Peptides		0	0		0	0
No peptide	68. No Peptides		0	0		0	0
No peptide	69. No Peptides		0	0		1.49999	0
γ2	70. KSDSKK		129	0.999985		92	18
γ2	71. SDSKKN		0	0		0	0
γ2	72. DSKKNS		112	2		59.5	8
γ2	73. SKKNSY		17.5	0		23	14
γ2	74. KKNSYS		87	0		28	8.99998
γ2	75. KNSYSY		0	0		0	0
γ8	76. TDYWLY		0	0		0	0
γ8	77. DYWLYT		0	0		0	0
γ8	78. YWLYTR		110	57		115	61.5
γ8	79. WLYTRA		91.5	98		85.5	77
γ8	80. LYTRAL		97	84		182.5	100
γ8	81. YTRALI		24.5	37.5		127.5	35
γ8	82. TRALIC		122.5	283		372.5	307
γ8	83. RALICN		78	537.5		346	662
γ8	84. ALICNT		0	15.5		173.5	54
γ8	85. LICNTT		53	30.5		192	51.5
γ8	86. ICNTTN		31.5	52		67.5	42
γ8	87. CNTTNL		44	9.49999		69.5	11
γ8	88. NTTNLT		883	401.5		752	475
γ8	89. TTNLTA		0	0		27.5	0
γ8	90. TNLTAG		0	0.499992		0	0
γ8	91. NLTAGD		542.5	230.25		373	162.5
γ8	92. LTAGDD		0	8.99998		0	0
γ8	93. TAGDDG		0	0		0	0
γ8	94. AGDDGP		0	0		0	0
γ8	95. GDDGPP		0	0		0	0
γ8	96. DDGPPH		0	0		0	0
γ8	97. DGPPHR		0	0		0	0
γ8	98. GPPHRG		0	0		16	0
γ8	99. PPHRGG		0	0		20	0
γ8	100. PHRGGS		40.5	0		85	0
γ8	101. HRGGSG		0	17		25.5	3.49999
γ8	102. RGGSGS		229	436.5		241.5	461.5
γ8	103. GGSGSS		0	0		83.5	0
γ8	104. GSGSSE		0	0		0	0
γ8	105. SGSSEK		0	0		0	0
γ8	106. GSSEKK		0	0		0	0
γ8	107. SSEKKD		0	0		0	0
γ8	108. SEKKDP		0	0		0	0
γ8	109. EKKDPG		0	0		0	0
γ8	110. KKDPGG		0	0		60	0
γ8	111. KDPGGL		0	0		0	0
γ8	112. DPGGLT		0	0		0	0
γ8	113. PGGLTH		0	0		0	0
γ8	114. GGLTHS		0	0		0	0
γ8	115. GLTHSG		0	0		0	0
γ8	116. LTHSGL		0	0		0	0
γ8	117. THSGLW		0	0		0	0
γ8	118. HSGLWR		141	15		122.5	8.99998
γ8	119. SGLWRI		402	182		304	126.5
γ8	120. GLWRIC		246	91.5		244.5	83
γ8	121. LWRICC		431	228		257	221
γ8	122. WRICCL		147.5	130.5		105.5	97.5
γ8	123. RICCLE		33	37		62	33
γ8	124. ICCLEG		0	0		82.5	0
γ8	125. CCLEGL		0	0		61	0
γ8	126. CLEGLK		25.5	21		104.5	17
γ8	127. LEGLKR		181	80		207	83
γ8	128. EGLKRG		215	383.5		388	409.5
γ8	129. GLKRGV		366	225		332	180
γ8	130. LKRGVC		284.5	358		289.5	429.5
γ8	131. KRGVCV		184	83.5		196	205
γ8	132. RGVCVK		312	254		182.5	575
γ8	133. GVCVKI		133.5	18		87.5	66.5
γ8	134. VCVKIN		230	147		201.5	516
γ8	135. CVKINH		0	8.50001		34.5	17.5
γ8	136. VKINHF		176.5	4.50001		177.25	24
γ8	137. KINHFP		60	13		58	0.999985
γ8	138. INHFPE		0	0		0	0
γ8	139. NHFPED		363	661		281.5	353
γ8	140. HFPEDT		0	0		0	0
γ8	141. FPEDTD		0	0		0	0
γ8	142. PEDTDY		0	0		0	0
γ8	143. EDTDYD		0	0		0	0
γ8	144. DTDYDH		0	0		0	0
γ8	145. TDYDHD		0	0		0	0
γ8	146. DYDHDS		0	0		0	0
γ8	147. YDHDSA		0	0		0	0
γ8	148. DHDSAE		0	0		0	0
γ8	149. HDSAEY		0	0		0	0
γ8	150. DSAEYL		0	0		0	0
γ8	151. SAEYLL		0	0		0	0
γ8	152. AEYLLR		44.5	1.49999		0	3.74999
No peptide	153. No Peptides		0	0		0	22.75
No peptide	154. No Peptides		0	0		0	0
No peptide	155. No Peptides		0	0		0	0
No peptide	156. No Peptides		0	7.00002		0	0
No peptide	157. No Peptides		0	28		0	0
γ8	158. PKRDEE		0	0		0	0
γ8	159. KRDEEK		0	0		0	0
γ8	160. RDEEKK		0	0		2.49998	0
γ8	161. DEEKKN		0	0		0	0
γ8	162. EEKKNH		0	0		0	0
γ8	163. EKKNHY		16.5	0		0	0
γ8	164. KKNHYS		0	5.49999		18	0
γ8	165. KNHYSY		0	2		0	0
