# Supplementary material for: Control of AMPA receptor activity by the extracellular loops of auxiliary proteins
Source: eLife. 2017 Aug 30;6:e28680. doi: 10.7554/eLife.28680 (PMC5599240; doi:10.7554/eLife.28680)
Supplement: Figure 1—figure supplement 2—source data 1. [file elife-28680-fig1-figsupp2-data1.xlsx]

## Sheet: Panel C -Rectification Index
	patch n	γ2	patch n	γ2 β4 TM2 §
	160303_p3	0.200039	170315_p3	0.643237
	160331_p4	0.264608	170315_p2	0.175566
	160331_p5	0.259647	170315_p4	0.149625
	160408_p3	0.297549	170315_p5	0.0641231
	160408_p4	0.306744	170316_p1	0.0509964
	160408_p5	0.293789	170316_p3	0.52866
	160413_p1	0.149914
	160413_p2	0.313856
	160414_p1	0.340348
	160414_p3	0.345134
	160415_p2	0.203514
	160420_p10	0.127825
	160420_p11	0.121471
	160421_p5	0.171718
	160511_p2	0.151512
	160610_p1	0.462847
	160810_p1	0.256786
	161019_p1	0.0674441
average		0.240819		0.268701
S.E.M.		0.0241179		0.113129
t test				0.695115
Rectifcation index for outside out patch currents activated by 10 mM Glutamate in the presence of 50 µM intracellular Spermine (Peak Current at +60 mV / Peak Current at –60 mV)
t test vs. parent TARP
