# Supplementary material for: Control of AMPA receptor activity by the extracellular loops of auxiliary proteins
Source: eLife. 2017 Aug 30;6:e28680. doi: 10.7554/eLife.28680 (PMC5599240; doi:10.7554/eLife.28680)
Supplement: Table 1–source data 1. [file elife-28680-table1-data1.xlsx]

## Sheet: k des (s-1)
	Recording	A2 wt	Recording	γ2	Recording	γ8	Recording	γ2 β4 TM2	Recording	L1 γ8 in γ2	Recording	L1 γ2 in γ8	Recording	γ2 ΔL1	Recording	γ8 ΔL1	Recording	γ2 L2_GS	Recording	γ8 L2_GS	Recording	L1 γ8 in γ2 L2_GS	Recording	L1 γ2 in γ8 L2_GS	Recording	γ2 ΔL1 L2_GS	Recording	γ8 ΔL1 L2_GS		Recording	A2 K509A	Recording	A2 508GAG510	Recording	A2 781GSG783	Recording	A2 GAG/GSG		Recording	A2 K509A + γ2	Recording	A2 508GAG510 + γ2	Recording	A2 781GSG783 + γ2	Recording	A2 GAG/GSG + γ2	Recording	A2 GAG/GSG + L1 γ8 in γ2	Recording
	150806_p1	176.172	160303_p3	71.7425	160304_p8	35.3757	170315_p3	34.1179	160211_p4	25.1179	151111_p5	55.6681	160609_p6	68.6401	160818_p9	67.139	160810_p3	62.723	160916_p2	18.4744	160915_p5	10.6387	161019_p2	73.3892	161210_p1	118.406	161214_p5	68.9954		170125_p3	94.1688	﻿170203_p2	199.545	161210_p6	122.331	170316_p4	194.146		170111_p2	3.91994	170203_p3	72.4988	161214_p2	42.1476	170315_p8	101.507	170406_p3	11.7066	﻿170406_p9
	150831_p1	119.414	160331_p4	92.5843	160309_p6	35.863	170315_p2	38.2633	160211_p6	42.1942	160204_p6	30.1977	160609_p7	85.583	160818_p10	77.5795	160810_p7	63.564	160916_p3	20.5811	160915_p6	10.3826	161019_p3	90.5833	161210_p2	42.8129	161214_p6	83.0469		170118_p3	96.9817	﻿170209_p1	120.024	161210_p7	92.1008	170316_p5	170.15		170111_p3	45.1363	170209_p3	77.2568	161214_p3	53.7282	170315_p7	64.8404	170406_p4	11.9474	﻿170406_p10
	150831_p3	136.616	160331_p5	51.673	160331_p8	42.3011	170315_p4	43.4056	160211_p7	75.2562	160211_p1	43.1279	160610_p2	77.1013	160921_p10	36.592	160810_p8	57.0046	160916_p4	26.028	160916_p1	9.99864	161021_p1	90.3911	161210_p3	73.6228	161214_p7	49.4079		170203_p6	95.3362	﻿170209_p2	118.028	161210_p9	121.584	170316_p6	156.221		170111_p4	43.7879	170209_p4	65.8241	161214_p4	47.5042	170322_p1	61.7081	170406_p5	13.3846	170405_p4
	150903_p6	82.3895	160408_p1	61.4848	160408_p6	43.202	170315_p5	43.727	160211_p8	26.8453	160211_p3	40.2705	160610_p3	33.8418	160921_p11	44.3359	160810_p9	86.4522	160921_p4	17.7504	160921_p1	8.00136	161021_p2	88.8996	161210_p4	114.434	161214_p8	71.0316		170209_p6	120.509					170323_p6	88.0364		170111_p5	10.9021	170209_p5	52.6966	161214_p10	57.3437	170322_p9	82.2386	170406_p6	12.862	170405_p5
	150903_p8	86.0972	160408_p3	47.5372	160408_p7	28.6891	170316_p1	40.3408	160303_p5	23.5273	160211_p9	35.7264	160624_p1	55.5705	161019_p4	63.3646	160812_p1	63.5596	160921_p7	25.0162	160921_p2	8.5581	161021_p3	56.0368	161210_p5	57.5128	161214_p9	31.393		170209_p7	92.3699					170323_p7	157.11		170112_p1	44.8188			161214_p11	47.7949	170323_p1	54.9293	170406_p7	10.4612	170412_p2
	150904_p5	77.2207	160408_p4	41.0468	160408_p8	30.0748	170316_p2	57.8687	160303_p7	62.3234	160223_p4	51.7087	160629_p1	54.4388	161019_p6	65.035	160812_p2	45.3019	160921_p8	33.8561	160921_p3	9.13785	161026_p2	99.4394																			161214_p12	51.636	170323_p2	105.019
	150904_p6	65.9283	160408_p5	80.193	160428_p6	39.7153	170316_p3	42.2789	160303_p8	30.5216	160224_p1	53.152	160810_p5	62.2008	161019_p7	51.4145	160812_p3	61.4075			161026_p1	10.2131																					170111_p8	65.3287	170323_p3	57.9257
	150930_p3	168.025	160413_p1	53.9048	160428_p7	58.2459			160304_p3	27.395	160224_p2	42.4815	160810_p6	54.3971	161021_p4	63.7797	160812_p4	43.7723																									170112_p2	74.9589	170323_p4	99.2083
	151008_p5	173.476	160413_p2	67.7141	160818_p8	45.7312			160304_p5	26.2389	160224_p5	47.5257	160810_p10	68.4571	161021_p5	80.4933	160817_p6	69.2234																									170112_p3	79.1394
			160414_p1	50.5952					160309_p3	29.0893	160304_p1	29.4201	160817_p8	36.0024	161021_p6	75.5159	160817_p7	82.9384
			160414_p2	39.4042					160317_p1	17.3629	160304_p2	37.0017	160817_p9	77.8792	161021_p7	48.5363	160818_p1	65.2193
			160414_p3	69.9849					160317_p2	13.1965	160304_p7	35.3965			161102_p1	44.0219	160818_p2	78.0398
			160414_p4	62.4469					160309_p2	63.1282	160309_p1	35.5136			161102_p2	64.6144	160818_p3	82.3474
			160415_p1	71.5514					160317_p3	42.879	160317_p4	57.4931			161102_p3	44.4892	160818_p4	43.1228
			160415_p2	53.2624					160323_p2	20.3171	160317_p5	44.5658			161102_p4	46.9304	160915_p1	52.7313
			160420_p9	54.0048					160324_p1	31.0521	160317_p6	12.7844
			160420_p10	80.3131					160324_p5	50.5447	160317_p7	40.5688
			160420_p11	54.8705					160331_p6	19.1528	160323_p4	68.8144
			160421_p5	40.6244					160331_p7	66.195	160324_p2	39.0498
			160429_p5	78.0029					160408_p10	44.0121	160324_p3	41.2725
			160511_p2	58.8795					160413_p4	26.3828	160413_p5	54.6488
			160610_p1	41.7878					160414_p5	10.8041	160415_p4	51.0968
			160810_p1	68.5413					160414_p6	51.9122	160415_p6	45.7561
			161019_p1	61.8895					160414_p7	33.5572	160415_p7	47.6872
									160414_p8	46.9827	160428_p2	70.3066
									160420_p2	31.7027	160428_p3	55.7979
									160420_p3	76.92	160504_p3	39.1432
									160428_p4	60.7344	160504_p4	31.3149
									160428_p5	24.5613
									160504_p1	23.538
average		120.593		60.585		39.9109		42.8575		37.4482		44.1961		61.2829		58.2561		63.8272		23.6177		9.56149		83.1232		81.3576		60.775			99.8731		145.866		112.005		153.133			29.713		67.0691		57.7313		78.422		12.0724
S.E.M.		15.768		2.96894		3.17771		3.03017		3.43179		2.33851		5.23603		3.72011		3.78242		2.70325		0.410649		7.03274		16.9202		10.1898			5.82895		32.8793		12.1917		19.7398			10.257		6.1589		4.52824		7.98308		0.564074
t test								0.00381754		5.83032e-06		0.337705		0.898952		0.00192305		0.494451		0.00192787		6.66166e-10		1.23791e-05		0.0304761		0.0194007			0.335593		0.419093		0.757712		0.199463			0.000342982		0.394731		0.602719		0.0109595		4.49876e-08
t test vs. parent TARP
t test vs. GluA2 WT
t test vs. GluA2 WT + TARP
See materials and methods for details of determination for these rate constants
[truncated: 5 more columns]

## Sheet: Iss (%)
	Recording	A2 wt	Recording	γ2	Recording	γ8	Recording	γ2 β4 TM2	Recording	L1 γ8 in γ2	Recording	L1 γ2 in γ8	Recording	γ2 ΔL1	Recording	γ8 ΔL1	Recording	γ2 L2_GS	Recording	γ8 L2_GS	Recording	L1 γ8 in γ2 L2_GS	Recording	L1 γ2 in γ8 L2_GS	Recording	γ2 ΔL1 L2_GS	Recording	γ8 ΔL1 L2_GS		Recording	A2 K509A	Recording	A2 508GAG510	Recording	A2 781GSG783	Recording	A2 GAG/GSG		Recording	A2 K509A + γ2	Recording	A2 508GAG510 + γ2	Recording	A2 781GSG783 + γ2	Recording	A2 GAG/GSG + γ2	Recording	A2 GAG/GSG + L1 γ8 in γ2	Recording
	150806_p1	1.41566	160303_p3	11.89	160304_p8	12.3484	170315_p3	63.3205	160211_p4	52.723	151111_p5	10.4582	160609_p6	11.369	160818_p9	11.3074	160810_p3	4.93547	160916_p2	47.3525	160915_p5	50.7828	161019_p2	3.27019	161210_p1	0.0244351	161214_p5	1.4276		170125_p3	3.75831	﻿170203_p2	0.255219	161210_p6	2.0571	170316_p4	0.308055		170111_p2	48.9275	170203_p3	5.43982	161214_p2	9.13779	170315_p8	1.89199	170406_p3	25.9129	﻿170406_p9
	150831_p1	2.28392	160331_p4	7.19982	160309_p6	21.6746	170315_p2	57.4739	160211_p6	77.3955	160204_p6	21.9932	160609_p7	5.44617	160818_p10	1.43225	160810_p7	4.27862	160916_p3	36.724	160915_p6	35.4853	161019_p3	3.90634	161210_p2	5.41602	161214_p6	4.39502		170118_p3	4.18151	﻿170209_p1	0.849599	161210_p7	2.77692	170316_p5	0.804902		170111_p3	52.1508	170209_p3	11.6912	161214_p3	12.6549	170315_p7	2.30017	170406_p4	44.4363	﻿170406_p10
	150831_p3	0.781599	160331_p5	9.23593	160331_p8	18.4173	170315_p4	47.8096	160211_p7	10.9664	160211_p1	25.7066	160610_p2	10.0873	160921_p10	32.4905	160810_p8	8.05998	160916_p4	33.5546	160916_p1	50.3204	161021_p1	1.96598	161210_p3	1.47966	161214_p7	16.4006		170203_p6	2.7134	﻿170209_p2	1.77963	161210_p9	0.730035	170316_p6	3.93678		170111_p4	43.2454	170209_p4	11.7865	161214_p4	8.00046	170322_p1	8.06883	170406_p5	30.1388	170405_p4
	150903_p6	4.07775	160408_p1	13.9679	160408_p6	18.3162	170315_p5	39.5341	160211_p8	49.5745	160211_p3	24.598	160610_p3	16.6282	160921_p11	16.1173	160810_p9	2.07951	160921_p4	53.34	160921_p1	53.607	161021_p2	4.32931	161210_p4	0.992374	161214_p8	5.4449		170209_p6	1.79131					170323_p6	2.90593		170111_p5	34.955	170209_p5	18.7698	161214_p10	11.4439	170322_p9	4.77002	170406_p6	29.151	170405_p5
	150903_p8	4.6748	160408_p3	21.1772	160408_p7	32.0668	170316_p1	41.4403	160303_p5	50.9072	160211_p9	23.7734	160624_p1	12.6914	161019_p4	15.0491	160812_p1	7.25687	160921_p7	26.99	160921_p2	36.1338	161021_p3	10.9326	161210_p5	4.47549	161214_p9	22.5969		170209_p7	2.19842					170323_p7	2.9331		170112_p1	45.4845			161214_p11	12.0753	170323_p1	5.75887	170406_p7	20.3779	170412_p2
	150904_p5	3.6078	160408_p4	28.9928	160408_p8	40.1523	170316_p2	30.1623	160303_p7	93.7331	160223_p4	35.2464	160629_p1	12.1532	161019_p6	14.7485	160812_p2	8.88204	160921_p8	32.8363	160921_p3	42.1681	161026_p2	3.84661																			161214_p12	7.5836	170323_p2	1.27989
	150904_p6	12.9078	160408_p5	13.7174	160428_p6	48.0063	170316_p3	70.1027	160303_p8	10.8091	160224_p1	23.194	160810_p5	15.4082	161019_p7	24.6687	160812_p3	7.41303			161026_p1	45.078																					170111_p8	7.3756	170323_p3	9.83664
	150930_p3	2.11201	160413_p1	17.9639	160428_p7	32.1659			160304_p3	73.3597	160224_p2	30.4399	160810_p6	17.0466	161021_p4	8.87517	160812_p4	7.85581																									170112_p2	5.35913	170323_p4	3.2503
	151008_p5	0.528216	160413_p2	33.2108	160818_p8	17.8431			160304_p5	71.904	160224_p5	39.0061	160810_p10	6.36044	161021_p5	3.9609	160817_p6	4.37507																									170112_p3	3.82593
			160414_p1	37.6684					160309_p3	38.2332	160304_p1	24.8478	160817_p8	26.421	161021_p6	8.56829	160817_p7	5.34036
			160414_p2	28.5242					160317_p1	29.9444	160304_p2	26.8681	160817_p9	6.1618	161021_p7	11.9532	160818_p1	5.14874
			160414_p3	29.5714					160317_p2	49.2988	160304_p7	20.7909			161102_p1	13.857	160818_p2	6.98856
			160414_p4	17.3372					160309_p2	7.18105	160309_p1	14.6097			161102_p2	7.42101	160818_p3	8.40326
			160415_p1	25.0025					160317_p3	18.8109	160317_p4	47.5025			161102_p3	44.6997	160818_p4	8.26071
			160415_p2	39.1825					160323_p2	33.3909	160317_p5	25.1473			161102_p4	15.1955	160915_p1	6.56141
			160420_p9	29.3252					160324_p1	40.9533	160317_p6	20.0036
			160420_p10	13.461					160324_p5	80.0269	160317_p7	28.3612
			160420_p11	12.3158					160331_p6	72.05	160323_p4	18.9286
			160421_p5	49.2781					160331_p7	5.62983	160324_p2	24.7783
			160429_p5	10.6473					160408_p10	73.7358	160324_p3	21.3907
			160511_p2	29.4187					160413_p4	60.4692	160413_p5	32.0961
			160610_p1	37.9462					160414_p5	72.0279	160415_p4	40.5125
			160810_p1	21.603					160414_p6	78.6012	160415_p6	37.6692
			161019_p1	14.1938					160414_p7	17.7182	160415_p7	25.3594
									160414_p8	23.203	160428_p2	31.3133
									160420_p2	67.7172	160428_p3	33.3878
									160420_p3	88.1899	160504_p3	29.0774
									160428_p4	76.6603	160504_p4	29.6368
									160428_p5	77.4733
									160504_p1	66.4153
average		3.59884		23.0346		26.7768		49.9776		52.3034		27.382		12.7067		15.3563		6.3893		38.4662		44.7965		4.70851		2.47759		10.053			2.92859		0.961482		1.85469		2.17775			44.9527		11.9218		8.6063		4.64459		30.0034
S.E.M.		1.33531		2.34875		4.22437		5.81794		4.98545		1.53583		1.93488		2.98586		0.518743		4.4306		2.94722		1.41223		1.16848		4.50892			0.508129		0.543297		0.734223		0.773605			3.26691		3.14436		1.06861		1.16302		4.4612
t test								1.26081e-05		7.04849e-06		0.862329		0.00767474		0.0273585		1.60754e-06		0.0693993		6.84368e-05		0.000754554		0.000434117		0.018906			0.70856		0.271029		0.460662		0.442856			0.000283127		0.0667832		0.000712692		9.0954e-05		0.206379
t test vs. parent TARP
t test vs. GluA2 WT
t test vs. GluA2 WT + TARP
Values are the steady state current response as a percentage of the initial peak current response
[truncated: 5 more columns]

## Sheet: Superact (%)
	Recording	γ2	Recording	γ8	Recording	γ2 β4 TM2	Recording	L1 γ8 in γ2	Recording	L1 γ2 in γ8	Recording	γ2 ΔL1	Recording	γ8 ΔL1	Recording	γ2 L2_GS	Recording	γ8 L2_GS	Recording	L1 γ8 in γ2 L2_GS	Recording	L1 γ2 in γ8 L2_GS	Recording	γ2 ΔL1 L2_GS	Recording	γ8 ΔL1 L2_GS		Recording	A2 K509A + γ2	Recording	A2 508GAG510 + γ2	Recording	A2 781GSG783 + γ2	Recording	A2 GAG/GSG + γ2	Recording	A2 GAG/GSG + L1 γ8 in γ2	Recording	A2 GAG/GSG + γ8	Recording	A2 GAG/GSG + L1 γ2 in γ8	Recording	A2 GAG/GSG + γ2 L2_GS
	160408_p1	13.1282	160309_p6	29.2697	170315_p3	26.3843	160304_p3	29.3036	160204_p6	11.8278	160609_p6	7.62484	160818_p9	12.8032	160810_p3	2.60719	160916_p3	15.5761	160915_p4	0	161019_p2	0	161210_p2	0	161214_p6	2.40567		170111_p2	2.65832	170203_p3	0	161214_p3	2.92592	170315_p8	0	170406_p3	7.52012	﻿170406_p10	5.13294	170322_p5	2.94467	170714_p5	0
	160408_p4	0.292372	160331_p8	42.5935	170315_p2	18.8285	160304_p6	6.65032	160211_p1	13.5602	160609_p7	5.68462	160921_p10	16.1891	160810_p7	0	160916_p4	9.5792	160915_p5	10.724	161019_p3	3.78923	161210_p3	0	161214_p9	4.08434		170111_p4	14.7798	170209_p3	0	161214_p4	0	170315_p7	0	170406_p6	0	170412_p1	35.8589	170322_p6	0	170714_p6	0
	160413_p1	4.8724	160408_p6	17.8737	170315_p4	21.3758	160309_p3	19.8068	160211_p3	18.7087	160610_p2	3.65625	160921_p11	16.8205	160810_p8	1.60939	160921_p7	8.45617	160916_p1	4.0403	161021_p1	0	161210_p4	0				170111_p5	0	170209_p4	0	161214_p10	4.51255	170322_p9	0	170406_p7	0	170412_p2	30.1561	170322_p7	0.55376	170719_p2	0
	160413_p2	12.6914	160428_p7	31.9945	170315_p5	6.81645	160317_p2	18.2705	160211_p9	18.1771	160610_p3	0	161019_p7	25.3864	160810_p9	0	160921_p8	12.8581	160921_p1	0	161021_p2	0	161210_p5	0				170112_p1	4.95858			161214_p11	0	170323_p5	0	170406_p8	0	170412_p3	30.8866	170322_p8	0.844143	170719_p3	0
	160414_p1	7.70304			170316_p1	11.8874	160323_p2	35.151	160223_p4	20.5018	160629_p1	2.4825	161021_p5	6.75694	160812_p2	0			160921_p3	0	161021_p3	2.06648										161214_p12	2.55493					170412_p4	11.0824
	160414_p3	13.9908					160331_p6	41.5796	160224_p1	12.2238	160810_p6	14.4492	161102_p1	16.4837	160812_p4	2.1815			161026_p1	8.82169	161026_p2	0										170111_p8	1.76128
	160420_p11	3.70747					160413_p4	29.4868	160304_p2	10.8689					160817_p6	0																170112_p2	1.46338
	160429_p5	5.42986					160420_p2	4.63449	160309_p1	12.7029					160818_p2	4.03487																170112_p3	0
	160511_p2	8.21554					160428_p4	20.5703	160317_p5	12.2511
	160810_p1	2.81365					160504_p1	63.7285	160324_p2	29.8322
									160413_p5	21.3369
									160415_p4	13.9042
									160415_p6	15.4259
									160415_p7	10.1693
									160428_p2	17.8077
									160504_p4	16.4909
average		7.28447		30.4329		17.0585		26.9182		15.9868		5.64956		15.74		1.30412		11.6174		3.931		0.975951		0		3.24501			5.59917		0		1.65226		0		1.88003		22.6234		1.08564		0
S.E.M.		1.57265		5.86332		3.87608		5.79807		1.30512		2.25616		2.71511		0.585904		1.86663		2.15809		0.718713		0		1.187			3.72221		0		0.620332		0		2.17087		6.79757		0.743551		0
t test						0.00903845		0.00288889		0.000580703		0.523397		0.0199678		0.00349216		0.0123552		0.193718		9.3412e-05		0.0107912		0.0235561			0.594164		0.0250024		0.00548417		0.0107912		0.0650019		0.373221		0.0012224		0.0107912
t test vs. parent TARP
t test vs. GluA2 WT + TARP
Values are the increase in current after the initial trough of desensitization, expressed as a percentage of the peak current. See materials and methods for details.
