# Supplementary material for: Control of AMPA receptor activity by the extracellular loops of auxiliary proteins
Source: eLife. 2017 Aug 30;6:e28680. doi: 10.7554/eLife.28680 (PMC5599240; doi:10.7554/eLife.28680)
Supplement: Figure 2—figure supplement 1—source data 1. [file elife-28680-fig2-figsupp1-data1.xlsx]

## Sheet: Panel F - Rectification Index
	Recording	A2 wt	Recording	γ2	Recording	γ8	Recording	L1 γ8 in γ2	Recording	L1 γ2 in γ8	Recording	γ2 ΔL1	Recording	γ8 ΔL1	Recording	γ2 L2_GS	Recording	γ8 L2_GS	Recording	L1 γ8 in γ2 L2_GS	Recording	L1 γ2 in γ8 L2_GS
	151203_p1	0.0389372	160303_p3	0.200039	160309_p4	0.182737	160211_p6	0.1238	151111_p5	0.181804	160609_p7	0.375226	160818_p9	0.171964	160810_p3	0.278367	160916_p2	0.242022	160915_p4	0.211098	161019_p2	0.186326
	151209_p2	0.0619149	160331_p4	0.264608	160309_p6	0.172521	160303_p5	0.315927	160204_p6	0.255034	160624_p1	0.229682	160818_p10	0.171212	160810_p7	0.165033	160916_p3	0.167635	160915_p5	0.131208	161019_p3	0.171473
	151210_p2	0.0530574	160331_p5	0.259647	160331_p8	0.120994	160303_p7	0.276258	160211_p1	0.348577	160810_p6	0.175133	160921_p11	0.0673126	160810_p8	0.168108	160921_p7	0.0759773	160915_p6	0.28095	161021_p1	0.094527
	160203_p1	0.0672015	160408_p3	0.297549	160408_p6	0.175915	160304_p3	0.228875	160211_p3	0.254484	160817_p8	0.279567	161019_p6	0.0970451	160810_p9	0.202227	160921_p8	0.0981085	160916_p1	0.130793	161021_p2	0.245348
	160203_p2	0.115661	160408_p4	0.306744	160408_p9	0.131842	160304_p5	0.237501	160211_p9	0.325831	160817_p9	0.203096	161019_p7	0.0749391	160812_p4	0.179216			160921_p1	0.0744237	161021_p3	0.119918
	160210_p2	0.0298468	160408_p5	0.293789	160428_p6	0.087036	160304_p6	0.3257	160223_p4	0.122222			161021_p5	0.0582573	160817_p6	0.228084			160921_p3	0.158609	161026_p2	0.399515
	160205_p1	0.0526172	160413_p1	0.149914			160309_p3	0.415776	160224_p5	0.237786			161021_p7	0.111595	160817_p7	0.181102			161026_p1	0.248244
	160331_p1	0.15429	160413_p2	0.313856			160317_p2	0.170666	160304_p2	0.2926			161102_p1	0.396121	160818_p2	0.297924
	160331_p3	0.048956	160414_p1	0.340348			160317_p3	0.213194	160304_p7	0.220929			161102_p4	0.219227	160818_p3	0.408311
	160713_p2	0.0344157	160414_p3	0.345134			160323_p2	0.325108	160309_p1	0.250732					160818_p4	0.316731
	160818_p6	0.0939237	160415_p2	0.203514			160331_p6	0.317356	160317_p5	0.22943					160915_p1	0.149202
			160420_p10	0.127825			160408_p10	0.222569	160323_p4	0.160421
			160420_p11	0.121471			160414_p5	0.254633	160324_p2	0.150617
			160421_p5	0.171718			160420_p3	0.150473	160324_p3	0.0826333
			160511_p2	0.151512			160428_p4	0.0852074	160413_p5	0.125926
			160610_p1	0.462847			160504_p1	0.167482	160415_p6	0.23401
			160810_p1	0.256786					160415_p7	0.148845
			161019_p1	0.0674441					160428_p2	0.0657243
									160428_p3	0.170367
average		0.0682564		0.240819		0.145174		0.239408		0.203051		0.252541		0.151964		0.234028		0.145936		0.176475		0.202851
S.E.M.		0.012115		0.0241179		0.0170251		0.0226523		0.0184206		0.0393234		0.0377973		0.0257714		0.0433142		0.0298767		0.0491334
t test				8.40694e-06		0.00124673		2.50173e-06		1.11641e-05		1.55049e-05		0.0260193		5.75191e-06		0.0181919		2.50173e-06		0.00193184
Rectifcation index for outside out patch currents activated by 10 mM Glutamate in the presence of 50 µM intracellular Spermine (Peak Current at +60 mV / Peak Current at –60 mV)
t test vs. GluA2 WT
