# Supplementary material for: Control of AMPA receptor activity by the extracellular loops of auxiliary proteins
Source: eLife. 2017 Aug 30;6:e28680. doi: 10.7554/eLife.28680 (PMC5599240; doi:10.7554/eLife.28680)
Supplement: Figure 6—source data 1. [file elife-28680-fig6-data1.xlsx]

## Sheet: Panel B - Rectification Index
	Recording	A2 wt	Recording	γ2	Recording	γ8	Recording	γ2 ΔL1 L2_GS	Recording	γ8 ΔL1 L2_GS
	151203_p1	0.0389372	160303_p3	0.200039	160309_p4	0.182737	161210_p5	0.0998148	161214_p7	0.14
	151209_p2	0.0619149	160331_p4	0.264608	160309_p6	0.172521	161210_p2	0.0707942	﻿170301_p7	0.0959029
	151210_p2	0.0530574	160331_p5	0.259647	160331_p8	0.120994	161210_p3	0.369497	﻿170301_p8	0.246136
	160203_p1	0.0672015	160408_p3	0.297549	160408_p6	0.175915	161210_p4	0.382612	170301_p9	0.0750562
	160203_p2	0.115661	160408_p4	0.306744	160408_p9	0.131842
	160210_p2	0.0298468	160408_p5	0.293789	160428_p6	0.087036
	160205_p1	0.0526172	160413_p1	0.149914
	160331_p1	0.15429	160413_p2	0.313856
	160331_p3	0.048956	160414_p1	0.340348
	160713_p2	0.0344157	160414_p3	0.345134
	160818_p6	0.0939237	160415_p2	0.203514
			160420_p10	0.127825
			160420_p11	0.121471
			160421_p5	0.171718
			160511_p2	0.151512
			160610_p1	0.462847
			160810_p1	0.256786
			161019_p1	0.0674441
average		0.0682564		0.240819		0.145174		0.230679		0.139274
S.E.M.		0.012115		0.0241179		0.0170251		0.0972069		0.0440012
t test				8.40694e-06		0.00124673		0.00729414		0.0293423
Rectifcation index for outside out patch currents activated by 10 mM Glutamate in the presence of 50 µM intracellular Spermine (Peak Current at +60 mV / Peak Current at –60 mV)
t test vs. GluA2 WT
