# Supplementary material for: Control of AMPA receptor activity by the extracellular loops of auxiliary proteins
Source: eLife. 2017 Aug 30;6:e28680. doi: 10.7554/eLife.28680 (PMC5599240; doi:10.7554/eLife.28680)
Supplement: Figure 7—figure Supplement 1—source data 1. [file elife-28680-fig7-figsupp1-data1.xlsx]

## Sheet: Panel D - Rectification Index
	Recording	γ2	Recording	γ8	Recording	A2 K509A + γ2	Recording	A2 508GAG510 + γ2	Recording	A2 781GSG783 + γ2	Recording	A2 GAG/GSG + γ2	Recording	A2 GAG/GSG + L1 γ8 in γ2	Recording	A2 GAG/GSG + γ8	Recording	A2 GAG/GSG + L1 γ2 in γ8
	160303_p3	0.200039	160309_p4	0.182737	170111_p2	0.275165	170203_p3	0.13807	161214_p3	0.235423	170315_p7	0.165996	170406_p3	0.509376	170406_p10	0.512668	170322_p4	0.323555
	160331_p4	0.264608	160309_p6	0.172521	170111_p4	0.21004	170209_p3	0.261428	161214_p4	0.389288	﻿170315_p8	0.678641	170406_p6	0.448652	170405_p4	0.205142	170322_p5	0.176051
	160331_p5	0.259647	160331_p8	0.120994	170111_p5	0.220509	170209_p4	0.182709	161214_p10	0.245727	170322_p1	0.0788587	170406_p8	0.333491	170412_p1	0.184149	170322_p6	0.356555
	160408_p3	0.297549	160408_p6	0.175915	170112_p1	0.118058	170209_p5	0.277148	161214_p11	0.297276	170322_p9	0.150265			170412_p2	0.0707232	170322_p7	0.163193
	160408_p4	0.306744	160408_p9	0.131842					161214_p12	0.237201	170323_p3	0.470781			170412_p3	0.502653	170322_p8	0.180784
	160408_p5	0.293789	160428_p6	0.087036					170111_p8	0.518288					170406_p9	0.232051
	160413_p1	0.149914							170112_p2	0.0969961
	160413_p2	0.313856							170112_p3	0.0691641
	160414_p1	0.340348
	160414_p3	0.345134
	160415_p2	0.203514
	160420_p10	0.127825
	160420_p11	0.121471
	160421_p5	0.171718
	160511_p2	0.151512
	160610_p1	0.462847
	160810_p1	0.256786
	161019_p1	0.0674441
average		0.240819		0.145174		0.205943		0.214839		0.26117		0.308909		0.430506		0.284564		0.240027
S.E.M.		0.0241179		0.0170251		0.0376303		0.0379747		0.0551663		0.127823		0.0631697		0.0811099		0.0461395
t test		8.40694e-06		0.00124673		0.514587		0.62673		0.680681		0.35701		0.00602254		0.095222		0.0460724
Rectifcation index for outside out patch currents activated by 10 mM Glutamate in the presence of 50 µM intracellular Spermine (Peak Current at +60 mV / Peak Current at –60 mV)
t test vs. GluA2 WT + relevant TARP (either γ2 or γ8)
t test vs. GluA2 WT without TARP
